# Supplementary material for: The use of single-point magneto-inertial measurement for gait and dynamic balance assessment of patients with Parkinson’s disease and Parkinsonisms: a systematic review with critical appraisal of clinical applications and quality of reporting
Source: Front Neurol. 2026 Mar 25;17:1758979. doi: 10.3389/fneur.2026.1758979 (PMC13056617; doi:10.3389/fneur.2026.1758979)
Supplement: Supplementary file 2 [file Table_2.XLSX]

## Sheet: Matrice
ID	Study design	Author	Aim of the Study	Sample characteristics	Sample size	Age (yrs)	Disease onset (yrs)	UIdiopathic PDRS III	Hoehn&Yahr	MoCA	MMSE	On/Off Drug Testing	Dosage (mg/day)	ON/OFF DBS condition	DBS implants (months)	DBS frequency	Dual Task	Sensor used	Manifacturer	Sensor placement	Trial	Speed	Pathway Length (m)	Shoes/devices	Instruction to the patient	Test duration (sec)	Number of repetition	Sampling Frequency accelerometer/gyroscope (Hz)	Sampling Frequency magnetometer (Hz)	Accelerometer full scale (g)	Gyroscope full scale (°/s)	Magnetometer full scale (µT)	Accelerometer resolution (g)	Gyroscope resolution (°/s)	Magnetometer resolution (µT)	Filters (Hz)	Filter type	Treatment duration	Follow up (months)	Treatment conditions	Cadence (steps/min)	Cadence (Hz)	Gait speed (m/s)	Gait speed (%/h/s)	Step Length (m)	Step Time (s)	Stance time (s)	Swing time (s)	SD step length [m]
1	Observational	Castiglia, 2021	(i) determining the accuracy of each index in terms of detecting gait instability in pwIdiopathic PD compared to healthy subjects (HS) by excluding the effects of age and gait speed between groups, (ii) assessing the ability of each identified index to characterize the gait of pwIdiopathic PD who fall recurrently, compared with pwIdiopathic PD who do not fall recurrently, and (iii) exploring the …	Idiopathic PD	12	73 ± 6.60	8.20 ± 5.37	39.48 ± 16.91	1	NR	>26	NR	NR	NR	NR	NR	NR	tri-axial accelerometer (16 bit/axes), tri-axial magnetometer (13 bits), and tri-axial gyroscope (16 bit/axes)	BTS GIWALK	L5 vertebra	IWALK	Self Selected	10	no	y	X	1	100	x	x	x	x	x	x	x	x	x	x	x	x	x		0,76±0,23
1	Observational	Castiglia, 2021	(i) determining the accuracy of each index in terms of detecting gait instability in pwIdiopathic PD compared to healthy subjects (HS) by excluding the effects of age and gait speed between groups, (ii) assessing the ability of each identified index to characterize the gait of pwIdiopathic PD who fall recurrently, compared with pwIdiopathic PD who do not fall recurrently, and (iii) exploring the …	Idiopathic PD	19	73 ± 6.60	8.20 ± 5.37	39.48 ± 16.91	2	NR	>26	NR	NR	NR	NR	NR	NR	tri-axial accelerometer (16 bit/axes), tri-axial magnetometer (13 bits), and tri-axial gyroscope (16 bit/axes)	BTS GIWALK	L5 vertebra	IWALK	Self Selected	10	no	y	X	1	100	x	x	x	x	x	x	x	x	x	x	x	x	x		0,76±0,23
1	Observational	Castiglia, 2021	(i) determining the accuracy of each index in terms of detecting gait instability in pwIdiopathic PD compared to healthy subjects (HS) by excluding the effects of age and gait speed between groups, (ii) assessing the ability of each identified index to characterize the gait of pwIdiopathic PD who fall recurrently, compared with pwIdiopathic PD who do not fall recurrently, and (iii) exploring the …	Idiopathic PD	24	73 ± 6.60	8.20 ± 5.37	39.48 ± 16.91	3	NR	>26	NR	NR	NR	NR	NR	NR	tri-axial accelerometer (16 bit/axes), tri-axial magnetometer (13 bits), and tri-axial gyroscope (16 bit/axes)	BTS GIWALK	L5 vertebra	IWALK	Self Selected	10	no	y	X	1	100	x	x	x	x	x	x	x	x	x	x	x	x	x		0,76±0,23
1	Observational	Castiglia, 2021	(i) determining the accuracy of each index in terms of detecting gait instability in pwIdiopathic PD compared to healthy subjects (HS) by excluding the effects of age and gait speed between groups, (ii) assessing the ability of each identified index to characterize the gait of pwIdiopathic PD who fall recurrently, compared with pwIdiopathic PD who do not fall recurrently, and (iii) exploring the …	Healthy Controls	30	61,4 ± 11,98	x	x	x	x	x	x	x	x	x	x	x	tri-axial accelerometer (16 bit/axes), tri-axial magnetometer (13 bits), and tri-axial gyroscope (16 bit/axes)	BTS GIWALK	L5 vertebra	IWALK	Self Selected	10	no	y	X	1	100	x	x	x	x	x	x	x	x	x	x	x	x	x		0,77±0,17
2	Observational	Vítečková, 2020	The aim of the study was to assess the agreement between two different systems for measuring gait parameters (inertial sensor vs. electronic IWALKway) on healthy control subjects (HC) and patients with Parkinson’s disease (Idiopathic PD)	Idiopathic PD	24	62.7 ± 9.8	8.3 ± 4.5	22.4 ± 13.5	2.1 ± 0.5	X	X	ON	1033,6 ± 588,6	X	X	X	X	tri-axial accelerometer (16 bit/axes), tri-axial magnetometer (13 bits), and tri-axial gyroscope (16 bit/axes)	BTS GIWALK	waistline	IWALK	Self Selected	10	ns	y	x	2	100	x	±2	±2000	x	x	x	x	x		x	x	x	106,73±14,35		1,06±0,30
2	Observational	Vítečková, 2020	The aim of the study was to assess the agreement between two different systems for measuring gait parameters (inertial sensor vs. electronic IWALKway) on healthy control subjects (HC) and patients with Parkinson’s disease (Idiopathic PD)	Healthy Controls	40	58.7 ± 7.7	X	X	X	X	X	X	X	X	X	X	X	tri-axial accelerometer (16 bit/axes), tri-axial magnetometer (13 bits), and tri-axial gyroscope (16 bit/axes)	BTS GIWALK	waistline	IWALK	Self Selected	10	ns	y	x	2	100	x	±2	±2000	x	x	x	x	x		x	x	x	x		x
3	Observational	Dunne-Willows, 2019	The aims of this work were therefore to (i) demonstrate the potential of phase plots as a sensitive tool to discriminate pathology (Idiopathic PD vs control group); (ii) explore the validity of phase plots for presenting a compact and comprehensive overview of a person’s gait; and (iii) to assess the relation between features of phase plots to known/ gold-standard ST features of gait.	Idiopathic PD	12	66,7±9,7	0,3	x	1	x	x	x	x	x	x	x	x	tri-axial accelerometer	Axivity AX3	L5 vertebra	IWALK	Self Selected	10	ns	n	x	4	100	x	±8	x	x	x	x	x	20	low-pass fourth order Butterworth filter	x	x	x
3	Observational	Dunne-Willows, 2019	The aims of this work were therefore to (i) demonstrate the potential of phase plots as a sensitive tool to discriminate pathology (Idiopathic PD vs control group); (ii) explore the validity of phase plots for presenting a compact and comprehensive overview of a person’s gait; and (iii) to assess the relation between features of phase plots to known/ gold-standard ST features of gait.	Idiopathic PD	27	66,7±9,7	0,3	x	2	x	x	x	x	x	x	x	x	tri-axial accelerometer	Axivity AX3	L5 vertebra	IWALK	Self Selected	10	ns	n	x	4	100	x	±8	x	x	x	x	x	20	low-pass fourth order Butterworth filter	x	x	x
3	Observational	Dunne-Willows, 2019	The aims of this work were therefore to (i) demonstrate the potential of phase plots as a sensitive tool to discriminate pathology (Idiopathic PD vs control group); (ii) explore the validity of phase plots for presenting a compact and comprehensive overview of a person’s gait; and (iii) to assess the relation between features of phase plots to known/ gold-standard ST features of gait.	Idiopathic PD	2	66,7±9,7	0,3	x	3	x	x	x	x	x	x	x	x	tri-axial accelerometer	Axivity AX3	L5 vertebra	IWALK	Self Selected	10	ns	n	x	4	100	x	±8	x	x	x	x	x	20	low-pass fourth order Butterworth filter	x	x	x
3	Observational	Dunne-Willows, 2019	The aims of this work were therefore to (i) demonstrate the potential of phase plots as a sensitive tool to discriminate pathology (Idiopathic PD vs control group); (ii) explore the validity of phase plots for presenting a compact and comprehensive overview of a person’s gait; and (iii) to assess the relation between features of phase plots to known/ gold-standard ST features of gait.	Healthy Controls	38	68,1±7,3	x	x	x	x	x	x	x	x	x	x	x	tri-axial accelerometer	Axivity AX3	L5 vertebra	IWALK	Self Selected	10	ns	n	x	4	100	x	±8	x	x	x	x	x	20	low-pass fourth order Butterworth filter	x	x	x
4	Observational	Esser, 2011	This study sets out to determine the correction factor required for people with different neurological conditions.	Idiopathic PD	29	63.4 ± 7.7	6.1 ± 4.8	x	x	x	x	x	x	x	x	x	x	Tri-axial accelerometer, gyroscope and magnetometer	MTx, Xsens	L4 vertebra	IWALK	Self Selected	10	ns	n	x	2	100	x	x	x	x	x	x	x	NS		x	x	x			1.08 ± 0.22			0,551±0,047
4	Observational	Esser, 2011	This study sets out to determine the correction factor required for people with different neurological conditions.	Muscolar Dystrophy	13	44.0 ± 12.3	17.8 ± 12.3	x	x	x	x	x	x	x	x	x	x	Tri-axial accelerometer, gyroscope and magnetometer	MTx, Xsens	L4 vertebra	IWALK	Self Selected	10	ns	n	x	2	100	x	x	x	x	x	x	x	NS		x	x	x			1.02 ± 0.41			0,627±0,111
4	Observational	Esser, 2011	This study sets out to determine the correction factor required for people with different neurological conditions.	Stroke	18	68.7 ± 7.9	2.5 ± 1.3	x	x	x	x	x	x	x	x	x	x	Tri-axial accelerometer, gyroscope and magnetometer	MTx, Xsens	L4 vertebra	IWALK	Self Selected	10	ns	n	x	2	100	x	x	x	x	x	x	x	NS		x	x	x			0.81 ± 0.47			0,598±0,123
4	Observational	Esser, 2011	This study sets out to determine the correction factor required for people with different neurological conditions.	Motor Neuron Disease	7	63.4 ± 6.9	7.0 ± 6.9	x	x	x	x	x	x	x	x	x	x	Tri-axial accelerometer, gyroscope and magnetometer	MTx, Xsens	L4 vertebra	IWALK	Self Selected	10	ns	n	x	2	100	x	x	x	x	x	x	x	NS		x	x	x			0.82 ± 0.41			0,862±0,439
4	Observational	Esser, 2011	This study sets out to determine the correction factor required for people with different neurological conditions.	Healthy Controls	10	66.4 ± 4.4	x	x	x	x	x	x	x	x	x	x	x	Tri-axial accelerometer, gyroscope and magnetometer	MTx, Xsens	L4 vertebra	IWALK	Self Selected	10	ns	n	x	2	100	x	x	x	x	x	x	x	NS		x	x	x			1.36 ± 0.33			0,487±0,022
5	Observational	Weiss, 2009	we describe the analysis of acceleration-derived parameters and compare their values between patients with Idiopathic PD and a healthy control group.	Idiopathic PD	17	66.8 ± 5.9	x	19.1 ± 8.3	2.7 ± 0.7	x	x	ON	x	x	x	x	x	3d accelerometer	TMSI International	between the L3 and L5 vertebrae	ITUG	Self Selected	3	ns	y	0.5 ± 0.2	2	256	x	±3	x	x	x	x	x	NS		x	x	x
5	Observational	Weiss, 2009	we describe the analysis of acceleration-derived parameters and compare their values between patients with Idiopathic PD and a healthy control group.	Idiopathic PD	17	66.8 ± 5.9	x	19.1 ± 8.3	2.7 ± 0.7	x	x	ON	x	x	x	x	x	3d accelerometer	TMSI International	between the L3 and L5 vertebrae	ITUG	Self Selected	3	ns	y	0.7 ± 0.3	2	256	x	±3	x	x	x	x	x	NS		x	x	x
5	Observational	Weiss, 2009	we describe the analysis of acceleration-derived parameters and compare their values between patients with Idiopathic PD and a healthy control group.	Healthy Controls	15	67.6 ± 9.6	x	x	x	x	x	x	x	x	x	x	x	3d accelerometer	TMSI International	between the L3 and L5 vertebrae	ITUG	Self Selected	3	ns	y	0.7 ± ± 0.4	2	256	x	±3	x	x	x	x	x	NS		x	x	x
5	Observational	Weiss, 2009	we describe the analysis of acceleration-derived parameters and compare their values between patients with Idiopathic PD and a healthy control group.	Healthy Controls	15	67.6 ± 9.6	x	x	x	x	x	x	x	x	x	x	x	3d accelerometer	TMSI International	between the L3 and L5 vertebrae	ITUG	Self Selected	3	ns	y	0.7 ± 0.2	2	256	x	±3	x	x	0,3	x	x	NS		x	x	x
6	Observational	Hatanaka, 2016	we evaluated the gait characteristics of PSP patients in comparison to Idiopathic PD patients and controls (even age-matched healthy adults) using a portable triaxial accelerometer rhythmogram	Idiopathic PD	13	65.5±12.5	3.2±2.5	x	1	x	x	ON	218.9±132.9	x	x	x	x	triaxial accelerometer rhythmogram	Mimamori-Gait ® System	Lower back	IWALK	Self Selected	16	ns	n	x	1	100	x	x	x	x	x	x	x	NS		x	x	x	117.4 ± 10.5		0.89 ± 0.24		0,48 ± 0,10	0.55 ± 0.07
6	Observational	Hatanaka, 2016	we evaluated the gait characteristics of PSP patients in comparison to Idiopathic PD patients and controls (even age-matched healthy adults) using a portable triaxial accelerometer rhythmogram	Idiopathic PD	31	63.1±14.1	4.9±3.2	x	2	x	x	ON	314.4±185.8	x	x	x	x	triaxial accelerometer rhythmogram	Mimamori-Gait ® System	Lower back	IWALK	Self Selected	16	ns	n	x	1	100	x	x	x	x	x	x	x	NS		x	x	x	110.9 ± 12.1		0.89 ± 0.24		0,48 ± 0,10	0.55 ± 0.07
6	Observational	Hatanaka, 2016	we evaluated the gait characteristics of PSP patients in comparison to Idiopathic PD patients and controls (even age-matched healthy adults) using a portable triaxial accelerometer rhythmogram	Idiopathic PD	68	71.4±8.7	6.8±5.0	x	3	x	x	ON	421.9±210.9	x	x	x	x	triaxial accelerometer rhythmogram	Mimamori-Gait ® System	Lower back	IWALK	Self Selected	16	ns	n	x	1	100	x	x	x	x	x	x	x	NS		x	x	x	107.8 ± 17.5		0.87 ± 0.2		0,47 ± 0,10	0.56 ± 0.06
6	Observational	Hatanaka, 2016	we evaluated the gait characteristics of PSP patients in comparison to Idiopathic PD patients and controls (even age-matched healthy adults) using a portable triaxial accelerometer rhythmogram	Idiopathic PD	12	67.8±8.7	12.2±5.5	x	4	x	x	ON	744.6±265.4	x	x	x	x	triaxial accelerometer rhythmogram	Mimamori-Gait ® System	Lower back	IWALK	Self Selected	16	ns	n	x	1	100	x	x	x	x	x	x	x	NS		x	x	x	105.3 ± 20.2		0.69 ± 0.29		0,38 ± 0,11	0.55 ± 0.07
6	Observational	Hatanaka, 2016	we evaluated the gait characteristics of PSP patients in comparison to Idiopathic PD patients and controls (even age-matched healthy adults) using a portable triaxial accelerometer rhythmogram	PSP	20	71.8±5.9	3.4±1.8	x	x	x	x	ON	413.7±95.1	x	x	x	x	triaxial accelerometer rhythmogram	Mimamori-Gait ® System	Lower back	IWALK	Self Selected	16	ns	n	x	1	100	x	x	x	x	x	x	x	NS		x	x	x	100.5 ± 11.5		0.83 ± 0.23		0,45 ± 0,11	0.61 ± 0.05
6	Observational	Hatanaka, 2016	we evaluated the gait characteristics of PSP patients in comparison to Idiopathic PD patients and controls (even age-matched healthy adults) using a portable triaxial accelerometer rhythmogram	Healthy Controls	24	73.7±3.8	x	x	x	x	x	x	x	x	x	x	x	triaxial accelerometer rhythmogram	Mimamori-Gait ® System	Lower back	IWALK	Self Selected	16	ns	n	x	1	100	x	x	x	x	x	x	x	NS		x	x	x	115.9 ± 11.2		1.10 ± 0.22		0,57 ± 0,10	0.51 ± 0.04
7	Observational	Demonceau, 2015	The goal of this study was to test the ability of a trunk accelerometer system to quantify the effects of Idiopathic PD on several gait features when IWALKing at selfselected speed	Idiopathic PD	32	64.5 ± 7.1	3 [1.5–5]	13 ± 6.2	<2	x	28 [27.5–29]	ON	245 [100–507.5]	x	x	x	x	triaxial acceleration sensor	Locometrix	waistline	IWALK	Self Selected	36	no	y	x	3	100	x	x	x	x	x	x	x	NS		x	x	x		0,95±0,05	1,3±0,2	0,715±0,132
7	Observational	Demonceau, 2015	The goal of this study was to test the ability of a trunk accelerometer system to quantify the effects of Idiopathic PD on several gait features when IWALKing at selfselected speed	Idiopathic PD	32	65.3 ± 8.5	8.5 [7–14]	20.27 ± 8.4	2-3	x	28.5 [27–29]	ON	701.9 [524.4–1024.4]	x	x	x	x	triaxial acceleration sensor	Locometrix	waistline	IWALK	Self Selected	36	no	y	x	3	100	x	x	x	x	x	x	x	NS		x	x	x		0,95±0,07	1,2±0,25	0,757±0,103
7	Observational	Demonceau, 2015	The goal of this study was to test the ability of a trunk accelerometer system to quantify the effects of Idiopathic PD on several gait features when IWALKing at selfselected speed	Healthy Controls	32	64.8 ± 9.9	x	x	x	x	x	x	x	x	x	x	x	triaxial acceleration sensor	Locometrix	waistline	IWALK	Self Selected	36	no	y	x	3	100	x	x	x	x	x	x	x	NS		x	x	x		0,93±0,09	1,34±0,17	0,83±0,073
8	Observational	Goncalves, 2024	study the ability of a wearable motion analysis lab, developed by our team, to produce digital biomarkers of mobility and QoL levels in patients with Idiopathic PD	Idiopathic PD UPDRS-III Low	11	66.83±9.52	x	22.08±11.40	1.83±0.87	x	x	ON	x	x	x	x	x	triaxial acceleration sensor	+sMotion	waistline	IWALK	Self Selected	10	ns	n		3	100	x	±4	±250	x	x	x	x	NS		x	x	x	115,419±9807		1,119±0,113		0,588±0,082	0,529±0,051	0,670±0,078	0,387±0,047	0,093±0,041
8	Observational	Goncalves, 2024	study the ability of a wearable motion analysis lab, developed by our team, to produce digital biomarkers of mobility and QoL levels in patients with Idiopathic PD	Idiopathic PD UPDRS-III Moderate	15	66.83±9.52	x	22.08±11.40	1.83±0.87	x	x	ON	x	x	x	x	x	triaxial acceleration sensor	+sMotion	waistline	IWALK	Self Selected	10	ns	n		3	100	x	±4	±250	x	x	x	x	NS		x	x	x	107,662±15,259		0,992±0,211		0,559±0,119	0,573±0,087	0,738±0,129	0,405±0,057	0,102±0,041
8	Observational	Goncalves, 2024	study the ability of a wearable motion analysis lab, developed by our team, to produce digital biomarkers of mobility and QoL levels in patients with Idiopathic PD	Idiopathic PD UPDRS-III Severe	14	66.83±9.52	x	22.08±11.40	1.83±0.87	x	x	ON	x	x	x	x	x	triaxial acceleration sensor	+sMotion	waistline	IWALK	Self Selected	10	ns	n		3	100	x	±4	±250	x	x	x	x	NS		x	x	x	107,650±17,471		0,911±0,201		0,516±0,109	0,581±0,090	0,753±0,113	0,406±0,077	0,111±0,047
8	Observational	Goncalves, 2024	study the ability of a wearable motion analysis lab, developed by our team, to produce digital biomarkers of mobility and QoL levels in patients with Idiopathic PD	Idiopathic PD PDQ-39 High	16	66.83±9.52	x	22.08±11.40	1.83±0.87	x	x	ON	x	x	x	x	x	triaxial acceleration sensor	+sMotion	waistline	IWALK	Self Selected	10	ns	n		3	100	x	±4	±250	x	x	x	x	NS		x	x	x	114,968±9024		1,079±0,103		0,571±0,088	0,528±0,045	0,666±0,061	0,339±0,049	0,087±0,041
8	Observational	Goncalves, 2024	study the ability of a wearable motion analysis lab, developed by our team, to produce digital biomarkers of mobility and QoL levels in patients with Idiopathic PD	Idiopathic PD PDQ-39 Medium	14	66.83±9.52	x	22.08±11.40	1.83±0.87	x	x	ON	x	x	x	x	x	triaxial acceleration sensor	+sMotion	waistline	IWALK	Self Selected	10	ns	n		3	100	x	±4	±250	x	x	x	x	NS		x	x	x	106,019±12,945		0,998±0,243		0,565±0,121	0,580±0,070	0,753±0,095	0,408±0,052	0,104±0,041
8	Observational	Goncalves, 2024	study the ability of a wearable motion analysis lab, developed by our team, to produce digital biomarkers of mobility and QoL levels in patients with Idiopathic PD	Idiopathic PD PDQ-39 Low	10	66.83±9.52	x	22.08±11.40	1.83±0.87	x	x	ON	x	x	x	x	x	triaxial acceleration sensor	+sMotion	waistline	IWALK	Self Selected	10	ns	n		3	100	x	±4	±250	x	x	x	x	NS		x	x	x	106,789±21,734		0,872±0,191		0,504±0,104	0,596±0,115	0,778±0,156	0,409±0,083	0,125±0,046
9	Observational	Dibilio, 2017	we hypothesized that l-dopa may have different effects on gait parameters recorded by a portable inertial sensor	Idiopathic PD	28	66.3 ± 8.5	8,2 ± 8,8	35.7 ± 11.92	2.2 ± 0.4	X	X	OFF	625.6 ± 333.8	X	X	X	X	tri-axial accelerometer (16 bit/axes), tri-axial magnetometer (13 bits), and tri-axial gyroscope (16 bit/axes)	BTS GIWALK	L4–L5 inter-vertebral space	ITUG	Self Selected	NS	ns	n	20.2 ± 12.6	2	NS	NS	±6	±300	600	x	x	x	NS		X	X	X
9	Observational	Dibilio, 2017	we hypothesized that l-dopa may have different effects on gait parameters recorded by a portable inertial sensor	Idiopathic PD	28	66.3 ± 8.5	8,2 ± 8,8	28.4 ± 12	2.2 ± 0.4	X	X	ON	625.6 ± 333.8	X	x	X	X	tri-axial accelerometer (16 bit/axes), tri-axial magnetometer (13 bits), and tri-axial gyroscope (16 bit/axes)	BTS GIWALK	L4–L5 inter-vertebral space	ITUG	Self Selected	NS	ns	n	15.4 ± 5.2	2	NS	NS	±6	±300	600	x	x	x	NS		X	X	X
10	Observational	Srulijes, 2017	This study compared the DT performances between GBA-Idiopathic PD and iIdiopathic PD patients.	Idiopathic PD	11	62 (41–70)	6 (3–10)	27 (6–51)	x	28 (23–30)	x	NS	400 (80–800)	x	x	x	x	triaxial accelerometer and a triaxial gyroscope	DynaPort Hybrid	Lower back	IWALK	Self Selected	14	ns	y	x	3	NS	x	x	x	x	x	x	x	NS		x	x	x			1.07 (0.71–1.35)
10	Observational	Srulijes, 2017	This study compared the DT performances between GBA-Idiopathic PD and iIdiopathic PD patients.	Idiopathic PD - DT	11	62 (41–70)	6 (3–10)	27 (6–51)	x	28 (23–30)	x	NS	400 (80–800)	x	x	x	si	triaxial accelerometer and a triaxial gyroscope	DynaPort Hybrid	Lower back	IWALK	Self Selected	14	ns	y	x	2	NS	x	x	x	x	x	x	x	NS		x	x	x			0.97 (0.61–1.25)
10	Observational	Srulijes, 2017	This study compared the DT performances between GBA-Idiopathic PD and iIdiopathic PD patients.	Idiopathic PD - DT	11	62 (41–70)	6 (3–10)	27 (6–51)	x	28 (23–30)	x	NS	400 (80–800)	x	x	x	si	triaxial accelerometer and a triaxial gyroscope	DynaPort Hybrid	Lower back	IWALK	Self Selected	14	ns	y	x	2	NS	x	x	x	x	x	x	x	NS		x	x	x			0.88 (0.63–1.35)
10	Observational	Srulijes, 2017	This study compared the DT performances between GBA-Idiopathic PD and iIdiopathic PD patients.	Parkinson GBA	11	58 (41–70)	6 (4–13)	35 (24–55)	x	25 (11–29)	x	NS	700 (100–1500)	x	x	x	x	triaxial accelerometer and a triaxial gyroscope	DynaPort Hybrid	Lower back	IWALK	Self Selected	14	ns	y	x	3	NS	x	x	x	x	x	x	x	NS		x	x	x			0.85 (0.54–1.13)
10	Observational	Srulijes, 2017	This study compared the DT performances between GBA-Idiopathic PD and iIdiopathic PD patients.	Parkinson GBA - DT	11	58 (41–70)	6 (4–13)	35 (24–55)	x	25 (11–29)	x	NS	700 (100–1500)	x	x	x	si	triaxial accelerometer and a triaxial gyroscope	DynaPort Hybrid	Lower back	IWALK	Self Selected	14	ns	y	x	2	NS	x	x	x	x	x	x	x	NS		x	x	x			0.75 (0.39–0.95)
10	Observational	Srulijes, 2017	This study compared the DT performances between GBA-Idiopathic PD and iIdiopathic PD patients.	Parkinson GBA - DT	11	58 (41–70)	6 (4–13)	35 (24–55)	x	25 (11–29)	x	NS	700 (100–1500)	x	x	x	si	triaxial accelerometer and a triaxial gyroscope	DynaPort Hybrid	Lower back	IWALK	Self Selected	14	ns	y	x	2	NS	x	x	x	x	x	x	x	NS		x	x	x			0.75 (0.51–0.95)
11	Observational	Haertner, 2018	we evaluated the impact of FOF and a history of falls on quantitative parameters of turning in both supervised and unconstrained environments	Idiopathic PD "vigoroso"	18	65 ± 10	5 (2–15)	21 (10–34)	x	x	28 (25–30)	ON	415 (100–1055)	x	x	x	x	NS	OPAL system	Lower back	ITUG	Self Selected	7	ns	n	x	2	NS	x	x	x	x	x	x	x	NS		x	x	x
11	Observational	Haertner, 2018	we evaluated the impact of FOF and a history of falls on quantitative parameters of turning in both supervised and unconstrained environments	Idiopathic PD "ansioso"	12	64 ± 19	6 (3–13)	31 (15–56)	x	x	28 (24–30)	ON	650 (220–1550)	x	x	x	x	NS	OPAL system	Lower back	ITUG	Self Selected	7	ns	n	x	2	NS	x	x	x	x	x	x	x	NS		x	x	x
11	Observational	Haertner, 2018	we evaluated the impact of FOF and a history of falls on quantitative parameters of turning in both supervised and unconstrained environments	Idiopathic PD "stoico"	8	68 ± 9	4 (3–5)	23 (18–39)	x	x	29 (24–30)	ON	525 (180–756)	x	x	x	x	NS	OPAL system	Lower back	ITUG	Self Selected	7	ns	n	x	2	NS	x	x	x	x	x	x	x	NS		x	x	x
11	Observational	Haertner, 2018	we evaluated the impact of FOF and a history of falls on quantitative parameters of turning in both supervised and unconstrained environments	Idiopathic PD "attento"	5	67 ± 6	5 (2–10)	30 (26–42)	x	x	29 (27–30)	ON	457 (400–980)	x	x	x	x	NS	OPAL system	Lower back	ITUG	Self Selected	7	ns	n	x	2	NS	x	x	x	x	x	x	x	NS		x	x	x
11	Observational	Haertner, 2018	we evaluated the impact of FOF and a history of falls on quantitative parameters of turning in both supervised and unconstrained environments	Idiopathic PD	43	65 ± 12	5 (2–15)	27 (10–56)	x	x	28 (24–30)	ON	460 (100–1550)	x	x	x	x	NS	OPAL system	Lower back	ITUG	Self Selected	7	ns	n	x	2	NS	x	x	x	x	x	x	x	NS		x	x	x
12	Intervention	Demonceau, 2017	The aim of this study was to compare the effects of 12 weeks of two different types of physical exercises with SC in patients suffering from Idiopathic PD.	Idiopathic PD pre	16	65±8	5 [2.5-8]	16.9±6.8	1.5 [1-2.5]	x	28 [27-29]	ON	402 [307-632]	x	x	x	x	triaxial acceleration sensor	Locometrix	waistline	IWALK	Self Selected	30	ns	y	x	3	100	x	x	x	x	x	x	x	NS		12 weeks	x	aerobic training group		0.93±0.11	1.26±0.24
12	Intervention	Demonceau, 2017	The aim of this study was to compare the effects of 12 weeks of two different types of physical exercises with SC in patients suffering from Idiopathic PD.	Idiopathic PD pre	15	67±10	7 [2-9]	20±7.8	2 [1-2.5]	x	28 [26-30]	ON	594 [157-855]	x	x	x	x	triaxial acceleration sensor	Locometrix	waistline	IWALK	Self Selected	30	ns	y	x	3	100	x	x	x	x	x	x	x	NS		12 weeks	x	strength training group		0.93±0.08	1.16±0.2
12	Intervention	Demonceau, 2017	The aim of this study was to compare the effects of 12 weeks of two different types of physical exercises with SC in patients suffering from Idiopathic PD.	Idiopathic PD pre	15	63.3±6	5 [3-7]	16.3±9.2	1.5 [1-2]	x	28 [27-29]	ON	381 [157-750]	x	x	x	x	triaxial acceleration sensor	Locometrix	waistline	IWALK	Self Selected	30	ns	y	x	3	100	x	x	x	x	x	x	x	NS		12 weeks	x	standard care group		0.93±0.07	1.28±0.13
12	Intervention	Demonceau, 2017	The aim of this study was to compare the effects of 12 weeks of two different types of physical exercises with SC in patients suffering from Idiopathic PD.	Idiopathic PD post	16	65±8	5 [2.5-8]	16.9±6.8	1.5 [1-2.5]	x	28 [27-29]	ON	402 [307-632]	x	x	x	x	triaxial acceleration sensor	Locometrix	waistline	IWALK	Self Selected	30	ns	y	x	3	100	x	x	x	x	x	x	x	NS		x	x	x		0.97±0.08	1.32±0.19
12	Intervention	Demonceau, 2017	The aim of this study was to compare the effects of 12 weeks of two different types of physical exercises with SC in patients suffering from Idiopathic PD.	Idiopathic PD post	15	67±10	7 [2-9]	20±7.8	2 [1-2.5]	x	28 [26-30]	ON	594 [157-855]	x	x	x	x	triaxial acceleration sensor	Locometrix	waistline	IWALK	Self Selected	30	ns	y	x	3	100	x	x	x	x	x	x	x	NS		x	x	x		0.97±0.07	1.22±0.1
12	Intervention	Demonceau, 2017	The aim of this study was to compare the effects of 12 weeks of two different types of physical exercises with SC in patients suffering from Idiopathic PD.	Idiopathic PD post	15	63.3±6	5 [3-7]	16.3±9.2	1.5 [1-2]	x	28 [27-29]	ON	381 [157-750]	x	x	x	x	triaxial acceleration sensor	Locometrix	waistline	IWALK	Self Selected	30	ns	y	x	3	100	x	x	x	x	x	x	x	NS		x	x	x		0.93±0.05	1.27±0.14
13	Observational	Grimpampi, 2013	The purpose of this study is to test the suitability and accuracy of the WFLC approach for the estimation of the same angles during overground level IWALKing in patients with stroke and Parkinson’s disease	Idiopathic PD	11	75±7	x	x	x	x	x	x	x	x	x	x	x	x	Freesense, Sensorize	Lower back	IWALK	Self Selected	12	y	n	x	1	100	x	x	x	x	x	x	x	NS		x	x	x			0,7±0,3
13	Observational	Grimpampi, 2013	The purpose of this study is to test the suitability and accuracy of the WFLC approach for the estimation of the same angles during overground level IWALKing in patients with stroke and Parkinson’s disease	Stroke	13	75±7	x	x	x	x	x	x	x	x	x	x	x	x	Freesense, Sensorize	Lower back	IWALK	Self Selected	12	y	n	x	1	100	x	x	x	x	x	x	x	NS		x	x	x			0,4±0,1
14	Observational	Mirelman, 2013	The purpose of the present study was to assess the relationships between the presence of the G2019S mutation in the LRRK2 gene and gait measures, most specifically gait dynamics, ie, the ability to maintain a stable and consistent IWALKing pattern.	Idiopathic PD	50	60.2 ± 11.3	4.4 ± 3.3	16.6 ± 9.6	x	25.3 ± 3.5	x	ON	191.8 ± 262.8	x	x	x	x	triaxial accelerometer and a triaxial gyroscope	DynaPort Hybrid	Lower back	IWALK	Self Selected	20	ns	n	x	3	NS	x	x	x	x	x	x	x	NS		x	x	x			1.23 ± 0.33
14	Observational	Mirelman, 2013	The purpose of the present study was to assess the relationships between the presence of the G2019S mutation in the LRRK2 gene and gait measures, most specifically gait dynamics, ie, the ability to maintain a stable and consistent IWALKing pattern.	Idiopathic PD - FAST	50	60.2 ± 11.3	4.4 ± 3.3	16.6 ± 9.6	x	25.3 ± 3.5	x	ON	191.8 ± 262.8	x	x	x	x	triaxial accelerometer and a triaxial gyroscope	DynaPort Hybrid	Lower back	IWALK	Self Selected	20	ns	n	x	2	NS	x	x	x	x	x	x	x	NS		x	x	x			1.48 ± 0.51
14	Observational	Mirelman, 2013	The purpose of the present study was to assess the relationships between the presence of the G2019S mutation in the LRRK2 gene and gait measures, most specifically gait dynamics, ie, the ability to maintain a stable and consistent IWALKing pattern.	Idiopathic PD - DT	50	60.2 ± 11.3	4.4 ± 3.3	16.6 ± 9.6	x	25.3 ± 3.5	x	ON	191.8 ± 262.8	x	x	x	si	triaxial accelerometer and a triaxial gyroscope	DynaPort Hybrid	Lower back	IWALK	Self Selected	20	ns	n	x	2	NS	x	x	x	x	x	x	x	NS		x	x	x			0.99 ± 0.21
14	Observational	Mirelman, 2013	The purpose of the present study was to assess the relationships between the presence of the G2019S mutation in the LRRK2 gene and gait measures, most specifically gait dynamics, ie, the ability to maintain a stable and consistent IWALKing pattern.	Idiopathic PD LRKK2	50	62.6 ± 9.6	6.1 ± 4.1	17.4 ± 9.5	x	25.7 ± 2.6	x	ON	300.1 ± 251.9	x	x	x	x	triaxial accelerometer and a triaxial gyroscope	DynaPort Hybrid	Lower back	IWALK	Self Selected	20	ns	n	x	3	NS	x	x	x	x	x	x	x	NS		x	x	x			1.32 ± 0.21
14	Observational	Mirelman, 2013	The purpose of the present study was to assess the relationships between the presence of the G2019S mutation in the LRRK2 gene and gait measures, most specifically gait dynamics, ie, the ability to maintain a stable and consistent IWALKing pattern.	Idiopathic PD LRKK2 - FAST	50	62.6 ± 9.6	6.1 ± 4.1	17.4 ± 9.5	x	25.7 ± 2.6	x	ON	300.1 ± 251.9	x	x	x	x	triaxial accelerometer and a triaxial gyroscope	DynaPort Hybrid	Lower back	IWALK	Self Selected	20	ns	n	x	2	NS	x	x	x	x	x	x	x	NS		x	x	x			1.51 ± 0.42
14	Observational	Mirelman, 2013	The purpose of the present study was to assess the relationships between the presence of the G2019S mutation in the LRRK2 gene and gait measures, most specifically gait dynamics, ie, the ability to maintain a stable and consistent IWALKing pattern.	Idiopathic PD LRKK2 - DT	50	62.6 ± 9.6	6.1 ± 4.1	17.4 ± 9.5	x	25.7 ± 2.6	x	ON	300.1 ± 251.9	x	x	x	si	triaxial accelerometer and a triaxial gyroscope	DynaPort Hybrid	Lower back	IWALK	Self Selected	20	ns	n	x	2	NS	x	x	x	x	x	x	x	NS		x	x	x			0.88 ± 0.41
14	Observational	Zago, 2018	we aimed at investigating whether a commercially available inertial sensor can reliably provide basic gait spatiotemporal parameters in Idiopathic PD during level IWALKing	Idiopathic PD	22	69.4 (6.1)	x	28.00 (9.25)	3.00 (0.50)	x	x	x	x	x	x	x	x	tri-axial accelerometer (16 bit/axes), tri-axial magnetometer (13 bits), and tri-axial gyroscope (16 bit/axes)	BTS GIWALK	L5 vertebra	IWALK	Self Selected	10	no	n	x	5	200	x	± 6	± 300	600	x	x	x	5	Butterworth fourth-order low-pass filter	x	x	x	107.5 (13.5)		0.86 (0.26)
16	Observational	Castiglia, 2022	This study aimed to i) assess the internal and external responsiveness to rehabilitation of HR	Idiopathic PD PRE	21	74 ± 5.83	9 ± 6.47	43.85 ± 16.28	3	x	x	ON	530.38 ± 234.84	x	x	x	x	tri-axial accelerometer (16 bit/axes), tri-axial magnetometer (13 bits), and tri-axial gyroscope (16 bit/axes)	BTS GIWALK	L5 vertebra	IWALK	Self Selected	30	ns	y	X	1	100	x	x	x	x	x	x	x	NS	x	4 weeks	x	According to the European Physiotherapy guidelines for Idiopathic PD	98.60 (23.35)		0.71 (0.21)
16	Observational	Castiglia, 2022	This study aimed to i) assess the internal and external responsiveness to rehabilitation of HR	Idiopathic PD Post	21	74 ± 5.83	9 ± 6.47	30.80 ± 10.30	3	x	x	on	530.38 ± 234.84	x	x	x	x	tri-axial accelerometer (16 bit/axes), tri-axial magnetometer (13 bits), and tri-axial gyroscope (16 bit/axes)	BTS GIWALK	L5 vertebra	IWALK	Self Selected	30	ns	y	X	1	100	x	x	x	x	x	x	x	NS	x	4 weeks	x	According to the European Physiotherapy guidelines for Idiopathic PD	105.08 (22.63)		0.85 (0.26)
16	Observational	Castiglia, 2022	This study aimed to i) assess the internal and external responsiveness to rehabilitation of HR	Healthy Controls	21	69.25 ± 6.61	x	x	x	x	x	x	x	x	x	x	x	tri-axial accelerometer (16 bit/axes), tri-axial magnetometer (13 bits), and tri-axial gyroscope (16 bit/axes)	BTS GIWALK	L5 vertebra	IWALK	Self Selected	30	ns	y	X	1	100	x	x	x	x	x	x	x	NS	x	4 weeks	x	According to the European Physiotherapy guidelines for Idiopathic PD	95.48 (13.77)		0.80 (0.21)
17	Observational	Esser, 2013	This study explores the use of the phase plot method applied to human gait over 10 m in order to compare gait variability in people with Idiopathic PD compared to TDA	Idiopathic PD	14	63.4 ± 7.7	6.1 ± 4.8	x	x	x	x	x	x	x	x	x	x	not specified	Pi-Node, Philips, Netherlands	L4 vertebra	IWALK	Self Selected	10	ns	y	x	2	100	x	±2	x	x	0,2	x	x	20	fourth-order zero-lag Butterworth filter	x	x	x	109.5 ± 11.6		1.08 ± .22
17	Observational	Esser, 2013	This study explores the use of the phase plot method applied to human gait over 10 m in order to compare gait variability in people with Idiopathic PD compared to TDA	Healthy Controls	10	66.4 ± 4.4	x	x	x	x	x	x	x	x	x	x	x	not specified	Pi-Node, Philips, Netherlands	L4 vertebra	IWALK	Self Selected	10	ns	y	x	2	100	x	±2	x	x	0,2	x	x	20	fourth-order zero-lag Butterworth filter	x	x	x	123 ± 5.6		1.36 ± .33
19	Observational	van Lummel, 2016	The aim of this study was to determine intra-rater, inter-rater and test-retest reliability of the ITUG in patients with Parkinson's Disease	Idiopathic PD	28	67,1±8,3	x	x	3 (2-4)	x	x	ON	X	X	X	X	X	triaxial accelerometer and a triaxial gyroscope	DynaPort Hybrid	Lower back	ITUG	Self Selected	3	ns	y	x	3	NS	x	x	x	x	x	x	x	NS		X	X	X	X
20	Observational	Cavallieri, 2023	We investigated the effect of turns in sensor-based assessment of gait variability	Idiopathic PD	25	58,4 ± 5,73	10,44 ± 4,62	46.20 (12.81)	3.64 (1.06)	x	x	OFF	817.36 (358.50)	OFF	60	133.60 (31.73)	X	tri-axial accelerometer (16 bit/axes), tri-axial magnetometer (13 bits), and tri-axial gyroscope (16 bit/axes)	BTS GIWALK	S1 vertebra	ITUG	Self Selected	3	no	y		3	100	x	x	x	x	x	x	x	NS	x	X	X	X	X
20	Observational	Cavallieri, 2023	We investigated the effect of turns in sensor-based assessment of gait variability	Idiopathic PD	25	58,4 ± 5,73	10,44 ± 4,62	29.28 (12.41)	2.78 (0.71)	x	x	OFF	817.36 (358.50)	ON	60	133.60 (31.73)	X	tri-axial accelerometer (16 bit/axes), tri-axial magnetometer (13 bits), and tri-axial gyroscope (16 bit/axes)	BTS GIWALK	S1 vertebra	ITUG	Self Selected	3	no	y		3	100	x	x	x	x	x	x	x	NS	x	X	X	X	X
20	Observational	Cavallieri, 2023	We investigated the effect of turns in sensor-based assessment of gait variability	Idiopathic PD	25	58,4 ± 5,73	10,44 ± 4,62	15.80 (9.07)	2.40 (0.50)	x	x	ON	817.36 (358.50)	ON	60	133.60 (31.73)	X	tri-axial accelerometer (16 bit/axes), tri-axial magnetometer (13 bits), and tri-axial gyroscope (16 bit/axes)	BTS GIWALK	S1 vertebra	ITUG	Self Selected	3	no	y		3	100	x	x	x	x	x	x	x	NS	x	X	X	X	X
20	Observational	Cavallieri, 2023	We investigated the effect of turns in sensor-based assessment of gait variability	Idiopathic PD	25	58,4 ± 5,73	10,44 ± 4,62	15.80 (9.07)	2.40 (0.50)	x	x	ON	817.36 (358.50)	ON	60	133.60 (31.73)	SI	tri-axial accelerometer (16 bit/axes), tri-axial magnetometer (13 bits), and tri-axial gyroscope (16 bit/axes)	BTS GIWALK	S1 vertebra	ITUG	Self Selected	3	no	y		3	100	x	x	x	x	x	x	x	NS	x	X	X	X	X
21	Observational	Pinto, 2019	This study aimed to analyze SPARC during the Timed Up and Go (ITUG) test in individuals with Idiopathic PD and FOG.	Idiopathic PD	31	64.70 (61.28–68.13)	9.29 (7.47–11.11)	24.64 (21–27)	x	x	26.61 (25–27)	OFF	x	x	x	x	x	tri-axial accelerometer (16 bit/axes), tri-axial magnetometer (13 bits), and tri-axial gyroscope (16 bit/axes)	BTS GIWALK	L4–L5 inter-vertebral space	ITUG	Self Selected	3	y	y	x	3	100	x	±8	±250	x	x	x	x	NS	x	X	X	X
21	Observational	Pinto, 2019	This study aimed to analyze SPARC during the Timed Up and Go (ITUG) test in individuals with Idiopathic PD and FOG.	Healthy Controls	6	68.33 (61.44–75.22)	x	x	x	x	x	OFF	x	x	x	x	x	tri-axial accelerometer (16 bit/axes), tri-axial magnetometer (13 bits), and tri-axial gyroscope (16 bit/axes)	BTS GIWALK	L4–L5 inter-vertebral space	ITUG	Self Selected	3	y	y	x	3	100	x	±8	±250	x	x	x	x	NS	x	X	X	X
22	Observational	Castiglia, 2023	The aim of this study was to assess the ability of multiscale sample entropy (MSE), refined composite multiscale entropy (RCMSE), and complexity index (CI) to characterize gait complexity through trunk acceleration patterns in subjects with Parkinson’s disease (swIdiopathic PD) and healthy subjects, regardless of age or gait speed.	Idiopathic PD	51	71.15 (5.12)	8.04 (4.70)	x	x	x	x	ON	X	X	X	X	X	tri-axial accelerometer (16 bit/axes), tri-axial magnetometer (13 bits), and tri-axial gyroscope (16 bit/axes)	BTS GIWALK	L5 vertebra	IWALK	Self Selected	30	no	y	X	1	100	x	x	x	x	x	x	x	NS	x	X	X	X	103.37 (20.44)		1.08 (0.25)
22	Observational	Castiglia, 2023	The aim of this study was to assess the ability of multiscale sample entropy (MSE), refined composite multiscale entropy (RCMSE), and complexity index (CI) to characterize gait complexity through trunk acceleration patterns in subjects with Parkinson’s disease (swIdiopathic PD) and healthy subjects, regardless of age or gait speed.	Healthy Controls	50	69.14 (4.80)	x	x	x	x	x	ON	X	X	X	X	X	tri-axial accelerometer (16 bit/axes), tri-axial magnetometer (13 bits), and tri-axial gyroscope (16 bit/axes)	BTS GIWALK	L5 vertebra	IWALK	Self Selected	30	no	y	X	1	100	x	x	x	x	x	x	x	NS	x	X	X	X	101.35 (14.06)		1.09 (0.25)
23	Observational	Liguori, 2021	The aim of this paper is to characterize the influence of non-motor impairments on IWALKing kinematics in early stages Idiopathic PD patients	Idiopathic PD	14	65.38 ± 8.69	2.84 ± 1.25	23.61 ± 8.39	x	x	x	OFF	x	x	x	x	x	tri-axial accelerometer (16 bit/axes), tri-axial magnetometer (13 bits), and tri-axial gyroscope (16 bit/axes)	BTS GIWALK	L5 vertebra	IWALK	Self Selected	10	ns	n	X	1	100	x	x	x	x	x	x	x	NS	x	X	X	X	114.05±8.07		1.63±1.08
23	Observational	Liguori, 2021	The aim of this paper is to characterize the influence of non-motor impairments on IWALKing kinematics in early stages Idiopathic PD patients	Idiopathic PD	14	65.38 ± 8.69	2.84 ± 1.25	23.61 ± 8.39	x	x	x	OFF	x	x	x	x	SI	tri-axial accelerometer (16 bit/axes), tri-axial magnetometer (13 bits), and tri-axial gyroscope (16 bit/axes)	BTS GIWALK	L5 vertebra	IWALK	Self Selected	10	ns	n	X	1	100	x	x	x	x	x	x	x	NS	x	X	X	X	114.05±8.07		1.63±1.08
23	Observational	Liguori, 2021	The aim of this paper is to characterize the influence of non-motor impairments on IWALKing kinematics in early stages Idiopathic PD patients	Idiopathic PD MCI	12	65.38 ± 8.69	2.84 ± 1.25	23.61 ± 8.39	x	x	x	OFF	x	x	x	x	x	tri-axial accelerometer (16 bit/axes), tri-axial magnetometer (13 bits), and tri-axial gyroscope (16 bit/axes)	BTS GIWALK	L5 vertebra	IWALK	Self Selected	10	ns	n	X	1	100	x	x	x	x	x	x	x	NS	x	X	X	X	110.52±9.27		1.35±0.71
23	Observational	Liguori, 2021	The aim of this paper is to characterize the influence of non-motor impairments on IWALKing kinematics in early stages Idiopathic PD patients	Idiopathic PD MCI	12	65.38 ± 8.69	2.84 ± 1.25	23.61 ± 8.39	x	x	x	OFF	x	x	x	x	SI	tri-axial accelerometer (16 bit/axes), tri-axial magnetometer (13 bits), and tri-axial gyroscope (16 bit/axes)	BTS GIWALK	L5 vertebra	IWALK	Self Selected	10	ns	n	X	1	100	x	x	x	x	x	x	x	NS	x	X	X	X	110.52±9.27		1.35±0.71
24	Observational	Palmerini, 2013	The specific aims of the present study were: 1) to analyze the reliability of ITUG measures extracted from acceleration signals; 2) to identify the acceleration-derived measures which best characterize early locomotor impairment in Idiopathic PD; 3) to test correlations between acceleration-derivedmeasures and clinical data; and 4) to select a reduced subset of informative and reliable features w…	Idiopathic PD	20	62±7	5,2±4,1	26,6±7,1	x	x	x	OFF	x	x	x	x	x	tri-axial accelerometer	McRoberts Dynaport Micromod	L5 vertebra	ITUG	Self Selected	7	ns	y	8.72 ±2.18)	3	100	x	±2	x	x	x	x	x	NS		X	X	X						0,54±0,04
24	Observational	Palmerini, 2013	The specific aims of the present study were: 1) to analyze the reliability of ITUG measures extracted from acceleration signals; 2) to identify the acceleration-derived measures which best characterize early locomotor impairment in Idiopathic PD; 3) to test correlations between acceleration-derivedmeasures and clinical data; and 4) to select a reduced subset of informative and reliable features w…	Healthy Controls	20	64±6	x	x	x	x	x	x	x	x	x	x	x	tri-axial accelerometer	McRoberts Dynaport Micromod	L5 vertebra	ITUG	Self Selected	7	ns	y	7.79 ±1.59)	3	100	x	±2	x	x	x	x	x	NS		X	X	X						0,52±0,05
25	Observational	Chang Yang, 2011	This paper can lead to a future development of wearable systems enabling real-time recognition of abnormal gaits, such as shuffling, festinating, or freeze of gait in Idiopathic PD patients, by examining patterns of various gait cycle parameters and other possible characteristics in acceleration patterns.	Idiopathic PD	5	78 ± 9.8	x	x	1-3	x	x	x	x	x	x	x	x	tri-axial accelerometer	KXPA4-2050, Kionix	Lower back	ITUG	Self Selected	3	ns	n	23.9 ± 7.9 s	3	50	x	±2	x	x	0,66	x	x	NS		x	x	x	102.2 ± 15.2
25	Observational	Chang Yang, 2011	This paper can lead to a future development of wearable systems enabling real-time recognition of abnormal gaits, such as shuffling, festinating, or freeze of gait in Idiopathic PD patients, by examining patterns of various gait cycle parameters and other possible characteristics in acceleration patterns.	Idiopathic PD	5	78 ± 9.8	x	x	1-3	x	x	x	x	x	x	x	x	tri-axial accelerometer	KXPA4-2050, Kionix	Lower back	ITUG	Fast	3	ns	n	x	3	50	x	±2	x	x	0,66	x	x	NS		x	x	x	98.6 ± 5.8
25	Observational	Chang Yang, 2011	This paper can lead to a future development of wearable systems enabling real-time recognition of abnormal gaits, such as shuffling, festinating, or freeze of gait in Idiopathic PD patients, by examining patterns of various gait cycle parameters and other possible characteristics in acceleration patterns.	Healthy Controls	5	26 ± 3.1	x	x	x	x	x	x	x	x	x	x	x	tri-axial accelerometer	KXPA4-2050, Kionix	Lower back	ITUG	Self Selected	3	ns	n	10.6 ± 2.2 s	3	50	x	±2	x	x	0,66	x	x	NS		x	x	x	108.1 ± 15.6
25	Observational	Chang Yang, 2011	This paper can lead to a future development of wearable systems enabling real-time recognition of abnormal gaits, such as shuffling, festinating, or freeze of gait in Idiopathic PD patients, by examining patterns of various gait cycle parameters and other possible characteristics in acceleration patterns.	Healthy Controls	5	26 ± 3.1	x	x	x	x	x	x	x	x	x	x	x	tri-axial accelerometer	KXPA4-2050, Kionix	Lower back	ITUG	Fast	3	ns	n	x	3	50	x	±2	x	x	0,66	x	x	NS		x	x	x	113.9 ± 6.2
26	Observational	Mikami, 2024	Is vertical perception of posture (i.e., SPV) related to gait function in patients with Idiopathic PD? Are there any sex-related differences?	Idiopathic PD M	31	72.4 ± 8.4	4.0 ± 4.4	24.7 ± 10.5	2.4 ± 0.7	x	26.9 ± 3.2	ON	553.7 ± 213.3	X	X	X	X	accelerometer	MC-1100; LSI Medience Corporation, Tokyo, Japan	L5 vertebra	IWALK	Self Selected	10	ns	n	X	1	100	x	x	x	x	x	x	x	NS		X	X	X	126.5 ± 13.2		1.35±0.30		0.64±0.12
26	Observational	Mikami, 2024	Is vertical perception of posture (i.e., SPV) related to gait function in patients with Idiopathic PD? Are there any sex-related differences?	Idiopathic PD F	28	74.3 ± 6.6	5.6 ± 7.7	18.0 ± 11.4	2.5 ± 0.9	x	26.4 ± 3.1	ON	526.6 ± 246.7	X	X	X	X	accelerometer	MC-1100; LSI Medience Corporation, Tokyo, Japan	L5 vertebra	IWALK	Self Selected	10	ns	n	X	1	100	x	x	x	x	x	x	x	NS		X	X	X	130.8 ± 13.7		1.19±0.25		0.54±0.09
27	Observational	Welzel, 2021	this study aimed to investigate, in PwP with H&Y stages 1–4, the association of step length and step time during straight and circular IWALKing, respectively, with H&Y stage, using a multivariate analysis model.	Idiopathic PD	11	62 ± 10	X	13 ± 7	1	25.8 ± 3.0	X	X	301 ± 187	X	X	X	X	three sensors with three axes of motion: an acceleration sensor for linear acceleration, a gyroscope for angular velocity and a magnetometer.	Rehagait	L5 vertebra	IWALK	Self Selected	20	ns	n	X	1	100	x	x	x	x	x	x	x	NS		X	X	X					0,7±0,05	0,54±0,03
27	Observational	Welzel, 2021	this study aimed to investigate, in PwP with H&Y stages 1–4, the association of step length and step time during straight and circular IWALKing, respectively, with H&Y stage, using a multivariate analysis model.	Idiopathic PD	26	62 ± 9	X	29 ± 11	2	26.3 ± 3.1	X	X	368 ± 201	X	X	X	X	three sensors with three axes of motion: an acceleration sensor for linear acceleration, a gyroscope for angular velocity and a magnetometer.	Rehagait	L5 vertebra	IWALK	Self Selected	20	ns	n	X	1	100	x	x	x	x	x	x	x	NS		X	X	X					0,69±0,03	0,52±0,02
27	Observational	Welzel, 2021	this study aimed to investigate, in PwP with H&Y stages 1–4, the association of step length and step time during straight and circular IWALKing, respectively, with H&Y stage, using a multivariate analysis model.	Idiopathic PD	17	69 ± 5	X	34 ± 14	3	25.1 ± 3.5	X	X	416 ± 282	X	X	X	X	three sensors with three axes of motion: an acceleration sensor for linear acceleration, a gyroscope for angular velocity and a magnetometer.	Rehagait	L5 vertebra	IWALK	Self Selected	20	ns	n	X	1	100	x	x	x	x	x	x	x	NS		X	X	X					0,6±0,03	0,54±0,02
27	Observational	Welzel, 2021	this study aimed to investigate, in PwP with H&Y stages 1–4, the association of step length and step time during straight and circular IWALKing, respectively, with H&Y stage, using a multivariate analysis model.	Idiopathic PD	14	76 ± 6	X	30 ± 13	4	23.7 ± 3.1	X	X	608 ± 320	X	X	X	X	three sensors with three axes of motion: an acceleration sensor for linear acceleration, a gyroscope for angular velocity and a magnetometer.	Rehagait	L5 vertebra	IWALK	Self Selected	20	ns	n	X	1	100	x	x	x	x	x	x	x	NS		X	X	X					0,42±0,04	0,61±0,04
28	Intervention	Putorti, 2021	Here we aim to study the effects of a 4-week rehabilitative program on dSE in patients with Idiopathic PD with and without FOG	Idiopathic PD + FOG	23	72.4 ± 5.6	11.5 ± 6.1	34.1 ± 10.3	x	x	x	ON	959.1 ± 301.2	x	x	x	X	tri-axial accelerometer (16 bit/axes), tri-axial magnetometer (13 bits), and tri-axial gyroscope (16 bit/axes)	BTS GIWALK	L5 vertebra	IWALK	Self Selected	20	ns	y	X	1	100	x	x	x	x	x	x	x	NS		4 weeks	X	in agreement with the European Physiotherapy Guideline for Parkinson Disease	102.63 ± 19.24		0.66 ± 0.25		1.23 ± 0.24	0.79 ± 0.22
28	Intervention	Putorti, 2021	Here we aim to study the effects of a 4-week rehabilitative program on dSE in patients with Idiopathic PD with and without FOG	Idiopathic PD + FOG	23	72.4 ± 5.6	11.5 ± 6.1	26.0 ± 9.0	x	x	x	ON	959.1 ± 301.2	x	x	x	X	tri-axial accelerometer (16 bit/axes), tri-axial magnetometer (13 bits), and tri-axial gyroscope (16 bit/axes)	BTS GIWALK	L5 vertebra	IWALK	Self Selected	20	ns	y	X	1	100	x	x	x	x	x	x	x	NS		4 weeks	X	in agreement with the European Physiotherapy Guideline for Parkinson Disease	107.38 ± 18.86		0.87 ± 0.29		1.16 ± 0.22	0.97 ± 0.31
28	Intervention	Putorti, 2021	Here we aim to study the effects of a 4-week rehabilitative program on dSE in patients with Idiopathic PD with and without FOG	Idiopathic PD - FOG	20	68.4 ± 8.9	7.3 ± 5.6	22.4 ± 6.5	x	x	x	ON	744.8 ± 277.3	x	x	x	X	tri-axial accelerometer (16 bit/axes), tri-axial magnetometer (13 bits), and tri-axial gyroscope (16 bit/axes)	BTS GIWALK	L5 vertebra	IWALK	Self Selected	20	ns	y	X	1	100	x	x	x	x	x	x	x	NS		4 weeks	X	in agreement with the European Physiotherapy Guideline for Parkinson Disease	106.29 ± 14.85		0.95 ± 0.30		1.16 ± 0.17	1.06 ± 0.29
28	Intervention	Putorti, 2021	Here we aim to study the effects of a 4-week rehabilitative program on dSE in patients with Idiopathic PD with and without FOG	Idiopathic PD - FOG	20	68.4 ± 8.9	7.3 ± 5.6	27.7 ± 8.5	x	x	x	ON	744.8 ± 277.3	x	x	x	X	tri-axial accelerometer (16 bit/axes), tri-axial magnetometer (13 bits), and tri-axial gyroscope (16 bit/axes)	BTS GIWALK	L5 vertebra	IWALK	Self Selected	20	ns	y	X	1	100	x	x	x	x	x	x	x	NS		4 weeks	X	in agreement with the European Physiotherapy Guideline for Parkinson Disease	100.56 ± 14.19		0.81 ± 0.32		1.23 ± 0.18	0.97 ± 0.34
29	Intervention	Kleiner, 2015	This study aims to evaluate the change in gait spatiotemporal parameters in subjects with Parkinson’s disease (Idiopathic PD) before and after Automated Mechanical Peripheral Stimulation (AMPS) treatment.	Idiopathic PD	35	68.15 ± 6.83	10.2 ± 6.3	30.1 ± 10.4	3.27 ± 1.09	x	x	OFF	x	x	x	x	x	tri-axial accelerometer (16 bit/axes), tri-axial magnetometer (13 bits), and tri-axial gyroscope (16 bit/axes)	BTS GIWALK	L4–L5 inter-vertebral space	IWALK	Self Selected	ns	ns	y	x	ns	100	x	± 6	±300	600	x	x	x	NS		96 seconds	x	x			0,9±0,3
29	Intervention	Kleiner, 2015	This study aims to evaluate the change in gait spatiotemporal parameters in subjects with Parkinson’s disease (Idiopathic PD) before and after Automated Mechanical Peripheral Stimulation (AMPS) treatment.	Idiopathic PD	35	68.15 ± 6.83	10.2 ± 6.3	30.1 ± 10.4	3.27 ± 1.09	x	x	OFF	x	x	x	x	x	tri-axial accelerometer (16 bit/axes), tri-axial magnetometer (13 bits), and tri-axial gyroscope (16 bit/axes)	BTS GIWALK	L4–L5 inter-vertebral space	IWALK	Self Selected	ns	ns	y	x	ns	100	x	± 6	±300	600	x	x	x	NS		96 seconds	x	x			1±0,2
29	Intervention	Kleiner, 2015	This study aims to evaluate the change in gait spatiotemporal parameters in subjects with Parkinson’s disease (Idiopathic PD) before and after Automated Mechanical Peripheral Stimulation (AMPS) treatment.	Healthy Controls	35	66.27 ± 6	x	x	x	x	x	OFF	x	x	x	x	x	tri-axial accelerometer (16 bit/axes), tri-axial magnetometer (13 bits), and tri-axial gyroscope (16 bit/axes)	BTS GIWALK	L4–L5 inter-vertebral space	IWALK	Self Selected	ns	ns	y	x	ns	100	x	± 6	±300	600	x	x	x	NS		96 seconds	x	x			1,1±0,1
30	Observational	Mostile, 2023	The objective of this study was to evaluate differences in mobility during standardized tasks between iNPH-P and Idiopathic PD	Idiopathic PD	21	71.42±10.68	2.68±2.28	23.82±8.6	x	x	23.94±4.35	x	x	x	x	x	x	tri-axial accelerometer (16 bit/axes), tri-axial magnetometer (13 bits), and tri-axial gyroscope (16 bit/axes)	BTS GIWALK	L4–L5 inter-vertebral space	ITUG	Self Selected	ns	ns	y	x	2	NS	NS	±6	±300	600	x	x	x	NS		X	X	X	100.26±17.26
30	Observational	Mostile, 2023	The objective of this study was to evaluate differences in mobility during standardized tasks between iNPH-P and Idiopathic PD	iNPH-P	21	60.57±10.01	2.86±2.08	28.5±10.27	x	x	27.93±1.32	x	x	x	x	x	x	tri-axial accelerometer (16 bit/axes), tri-axial magnetometer (13 bits), and tri-axial gyroscope (16 bit/axes)	BTS GIWALK	L4–L5 inter-vertebral space	ITUG	Self Selected	ns	ns	y	x	2	NS	NS	±6	±300	600	x	x	x	NS		X	X	X	91.47±22
31	Observational	Lowry, 2010	To determine if gait stability, as measured by harmonic ratios (HRs) derived from trunk accelerations, is improved during 3 amplitude-based cueing strategies (visual cues, lines on the floor 20% longer than preferred step length; verbal cues, experimenter saying “big step” every third; cognitive cues, participants think “big step”) in people with Parkinson's disease.	Idiopathic PD - PRB	7	70,3±8,5	8±7	x	2,4±0,5	x	27,7±2,1	x	x	x	x	x	x	triaxial accelerometer	Crossbow CXLO2LF3	L3 vertebrae	IWALK	Self Selected	18	ns	n	X	3	200	NS	X	X	X	X	X	X	21	low-pass second-order Butterworth filter	X	X	X		32.0±3.6		.71±.16
31	Observational	Lowry, 2010	To determine if gait stability, as measured by harmonic ratios (HRs) derived from trunk accelerations, is improved during 3 amplitude-based cueing strategies (visual cues, lines on the floor 20% longer than preferred step length; verbal cues, experimenter saying “big step” every third; cognitive cues, participants think “big step”) in people with Parkinson's disease.	Idiopathic PD - FAST	7	70,3±8,5	8±7	x	2,4±0,5	x	27,7±2,1	x	x	x	x	x	x	triaxial accelerometer	Crossbow CXLO2LF3	L3 vertebrae	IWALK	Fast	18	ns	n	X	3	200	NS	X	X	X	X	X	X	21	low-pass second-order Butterworth filter	X	X	X		35.9±3.7		.89±.17
31	Observational	Lowry, 2010	To determine if gait stability, as measured by harmonic ratios (HRs) derived from trunk accelerations, is improved during 3 amplitude-based cueing strategies (visual cues, lines on the floor 20% longer than preferred step length; verbal cues, experimenter saying “big step” every third; cognitive cues, participants think “big step”) in people with Parkinson's disease.	Idiopathic PD - PRE	7	70,3±8,5	8±7	x	2,4±0,5	x	27,7±2,1	x	x	x	x	x	x	triaxial accelerometer	Crossbow CXLO2LF3	L3 vertebrae	IWALK	Self Selected	18	ns	n	X	3	200	NS	X	X	X	X	X	X	21	low-pass second-order Butterworth filter	X	X	X		32.8±2.8		.76±.13
32	Observational	Del Din, 2016	The aims of this study were to: 1) quantify a comprehensive range of gait characteristics measured using a single triaxial accelerometer-based monitor; 2) examine outcomes and monitor performance in measuring gait in older adults and those with Parkinson's disease (Idiopathic PD); and 3) carry out a detailed comparison with those derived from an instrumented IWALKway to account for any discrepanc…	Idiopathic PD	30	66.9 ± 9.4	0,3	29.5 ± 10.7	1-3	24.7 ± 3.1	x	ON/OFF	163.3 ± 137.2	x	x	x	x	tri-axial accelerometer	Axivity AX3	L5 vertebra	IWALK	Self Selected	7	ns	y	X	NS	100	NS	±8	X	X	X	X	X	NS		X	X	X			1.242 ± 0.218		0.681 ± 0.089	0.555 ± 0.047	0.717 ± 0.063	0.304 ± 0.031	0.040 ± 0.015
32	Observational	Del Din, 2016	The aims of this study were to: 1) quantify a comprehensive range of gait characteristics measured using a single triaxial accelerometer-based monitor; 2) examine outcomes and monitor performance in measuring gait in older adults and those with Parkinson's disease (Idiopathic PD); and 3) carry out a detailed comparison with those derived from an instrumented IWALKway to account for any discrepanc…	Healthy Controls	30	66.6 ± 7.7	x	x	x	27.9 ± 1.7	x	x	x	x	x	x	x	tri-axial accelerometer	Axivity AX3	L5 vertebra	IWALK	Self Selected	7	ns	y	X	NS	100	NS	±8	X	X	X	X	X	NS		X	X	X			1.275 ± 0.220		0.718 ± 0.099	0.567 ± 0.054	0.731 ± 0.062	0.404 ± 0.034	0.043 ± 0.021
33	Observational	Esser, 2012	We set out to explore the validity of IMU-processed CoM measurements of vertical translatory acceleration, velocity and relative position through comparison with OMCS-processed CoM measurements in individuals with Idiopathic PD.	Idiopathic PD	10	59.7 ± 11.7	5.0 ± 3.3	x	x	x	x	ON	X	X	X	X	X	tri-axial accelerometer, gyroscope and magnetometer	Philips, Eindhoven, The Netherlands	L5 vertebra	IWALK	Self Selected	10	ns	y	10.05 ± 1.8	NS	100	NS	NS	NS	NS	NS	NS	NS	NS		x	x	x			1.08 ± 0.42		1.04 ± 0.06	0.60±0.09
34	Observational	Lowry, 2008	The primary purpose of this study was to examine the differences in HRs between persons with Idiopathic PD and healthy older adults during self-paced over-ground IWALKing.	Idiopathic PD	11	67,97 ± 7,65	5,7 ± 4,2	X	1-3	X	28,4 ± 1,9	ON	x	x	x	x	x	triaxial accelerometer	Crossbow CXLO2LF3	L2 vertebrae	IWALK	Self Selected	18	ns	n	X	3	200	x	±2	x	x	x	x	x	NS		X	X	X	106,9 ± 10,1 *
34	Observational	Lowry, 2008	The primary purpose of this study was to examine the differences in HRs between persons with Idiopathic PD and healthy older adults during self-paced over-ground IWALKing.	Healthy Controls	11	68,92 ± 8,84	X	X	X	X	29,5 ± 0,9	x	x	x	x	x	x	triaxial accelerometer	Crossbow CXLO2LF3	L2 vertebrae	IWALK	Self Selected	18	ns	n	X	3	200	x	±2	x	x	x	x	x	NS		X	X	X	100,0 ± 5,6
35	Observational	Beck Y, 2018	The goal of the present work was to study, for the first time, SPARC in the context of gait in Idiopathic PD in order to assess whether it might provide useful information for objective characterization of the gait of patients with Idiopathic PD. we also examined the ef- fects of anti-parkinsonian medications and explored the correlation and differences between SPARC, har- monic ratios, gait spee…	Idiopathic PD OFF state	101	64,5 ± 9,3	5,4 ± 3,3	39,8 ± 12,9	x	x	NR	Sì	520,3 ± 314,4	no	no	no	no	accelerometro triassiale con giroscopio	Hybrid, McRoberts, The Hague, Netherlands	L4–L5 inter-vertebral space	IWALK	Self Selected	50	ns	n	x	x	100	x	± 6	±100	x	±0,2	±0,00069	x	NR		x	x				1,13 ± 0,19
35	Observational	Beck Y, 2018	The goal of the present work was to study, for the first time, SPARC in the context of gait in Idiopathic PD in order to assess whether it might provide useful information for objective characterization of the gait of patients with Idiopathic PD	Idiopathic PD ON state	101	64,5 ± 9,3	5,4 ± 3,3	39,8 ± 12,9	x	x	NR	Sì	520,3 ± 314,4	no	no	no	no	accelerometro triassiale con giroscopio	Hybrid, McRoberts, The Hague, Netherlands	L4–L5 inter-vertebral space	IWALK	Self Selected	50	ns	n	x	x	100	x	± 6	±100	x	±0,2	±0,00069	x	NR		x	x				1,16 ± 0,20
35	Observational	Beck Y, 2018	The goal of the present work was to study, for the first time, SPARC in the context of gait in Idiopathic PD in order to assess whether it might provide useful information for objective characterization of the gait of patients with Idiopathic PD	Healthy Controls	39	77,8 ± 3,9	0	0	x	x	NR	X	0	no	no	no	no	accelerometro triassiale con giroscopio	Hybrid, McRoberts, The Hague, Netherlands	L4–L5 inter-vertebral space	IWALK	Self Selected	50	ns	n	x	x	100	x	± 6	±100	x	±0,2	±0,00069	x	NR		x	x				1,18 ± 0,24
36	Observational	Weiss,2019	we evaluated what strategy is employed by patients with Parkinson's disease (Idiopathic PD) when they transition from turning to sitting.	Idiopathic PD	96	64.12 ± 9.05	5.37 ± 3.45	39.79 ± 13.11	x	x	x	OFF	X	X	X	X	X	triaxial accelerometer and triaxial gyroscope	DynaPort Hybrid	Lower back	ITUG	Self Selected	3	ns	y	X	2	100	X	± 2	±100	X	± 0,001	±0.0069	X	NR	NR	X	X	X
36	Observational	Weiss,2019	we evaluated what strategy is employed by patients with Parkinson's disease (Idiopathic PD) when they transition from turning to sitting.	Idiopathic PD DSP	33	63.88 ± 8.60	5.37 ± 3.45	39.79 ± 13.11	x	29.06 ± 0.27	25.11 ± 0.57	OFF	X	X	X	X	X	triaxial accelerometer and triaxial gyroscope	DynaPort Hybrid	Lower back	ITUG	Self Selected	3	ns	y	X	2	100	X	± 2	±100	X	± 0,001	±0.0069	X	NR	NR	X	X	X
36	Observational	Weiss,2019	we evaluated what strategy is employed by patients with Parkinson's disease (Idiopathic PD) when they transition from turning to sitting.	Idiopathic PDOSP	63	64.25 ± 9.35	5.37 ± 3.45	39.79 ± 13.11	x	28.75 ± 0.19	25.63 ± 0.41	OFF	X	X	X	X	X	triaxial accelerometer and triaxial gyroscope	DynaPort Hybrid	Lower back	ITUG	Self Selected	3	ns	y	X	2	100	X	± 2	±100	X	± 0,001	±0.0069	X	NR	NR	X	X	X
36	Observational	Weiss,2019	we evaluated what strategy is employed by patients with Parkinson's disease (Idiopathic PD) when they transition from turning to sitting.	Idiopathic PD	96	64.12 ± 9.05	5.37 ± 3.45	39.79 ± 13.11	x	x	x	ON	X	X	X	X	X	triaxial accelerometer and triaxial gyroscope	DynaPort Hybrid	Lower back	ITUG	Self Selected	3	ns	y	X	2	100	X	± 2	±100	X	± 0,001	±0.0069	X	NR	NR	X	X	X
36	Observational	Weiss,2019	we evaluated what strategy is employed by patients with Parkinson's disease (Idiopathic PD) when they transition from turning to sitting.	Idiopathic PD DSP	33	63.88 ± 8.60	5.37 ± 3.45	39.79 ± 13.11	x	29.06 ± 0.27	25.11 ± 0.57	ON	X	X	X	X	X	triaxial accelerometer and triaxial gyroscope	DynaPort Hybrid	Lower back	ITUG	Self Selected	3	ns	y	X	2	100	X	± 2	±100	X	± 0,001	±0.0069	X	NR	NR	X	X	X
36	Observational	Weiss,2019	we evaluated what strategy is employed by patients with Parkinson's disease (Idiopathic PD) when they transition from turning to sitting.	Idiopathic PDOSP	63	64.25 ± 9.35	5.37 ± 3.45	39.79 ± 13.11	x	28.75 ± 0.19	25.63 ± 0.41	ON	X	X	X	X	X	triaxial accelerometer and triaxial gyroscope	DynaPort Hybrid	Lower back	ITUG	Self Selected	3	ns	y	X	2	100	X	± 2	±100	X	± 0,001	±0.0069	X	NR	NR	X	X	X
37	Observational	Kleiner, 2019	The aim of this study was therefore to compare ITUG Test total times measured by a wearable tri-axial IMU (G IWALK, BTS®) with those obtained by an optoelectronic system (BTS® SMART e measurement tool considered the gold standard) and a stopwatch (commonly used in clinical settings).	Idiopathic PD	30	69 ± 7.02	x	30.16 ± 6.50	2.85 ± 0.32	23.5 ± 3.51	27.03 ± 2.38	NS	x	x	x	x	x	tri-axial accelerometer (16 bit/axes), tri-axial magnetometer (13 bits), and tri-axial gyroscope (16 bit/axes)	BTS GIWALK	Lower back	ITUG	Self Selected	3	ns	n	x	3	100	x	x	x	x	x	x	x	NR	x	x	x	x
38	Observational	Okuda, 2016	he aim of the present study is to examinethe nature of gait in Idiopathic PD patients using a trunk triaxialaccelerometer and to elucidate differences as compared withhealthy adults.	Idiopathic PD	16	67.2 ± 7.0	x	30.0 ± 12	x	x	x	ON	x	x	x	x	x	triaxial wireless acceleromete	Bycen	L4 vertebra	IWALK	Self Selected	10	no	y	x	1	200	x	x	x	x	x	x	x	NR	NR	x	x	x	x	x	0,6±0,3
38	Observational	Okuda, 2016	he aim of the present study is to examinethe nature of gait in Idiopathic PD patients using a trunk triaxialaccelerometer and to elucidate differences as compared withhealthy adults.	Healthy Controls	10	70.4 ± 4.2	x	x	x	x	x	x	x	x	x	x	x	triaxial wireless acceleromete	Bycen	L4 vertebra	IWALK	Self Selected	10	no	y	x	1	200	x	x	x	x	x	x	x	NR	NR	x	x	x	x	x	1,23±0,14
39	Observational	Herman, 2014	The aims of the present work were, therefore, (1) to characterize and quantify the motor differences between PIGD and TD subtypes (in the lab and in the home-environment) and (2) to explore the association between motor symptoms and the PIGD score, and (3) to propose a modified classification scheme based on our findings	Idiopathic PD PIGD	31	64.95 ± 7.71	5.69 ± 3.68	38.74 ± 10.48	x	x	x	OFF	581.9 ± 335.9	X	X	X	X	triaxial accelerometer	DynaPort Hybrid	Lower back	IWALK	Self Selected	30	ns	n	66.07 ± 14.31	ns	100	x	x	x	x	x	x	x	NR	x	x	x	x	46.87 ± 10.25	x	1.06 ± 0.19
39	Observational	Herman, 2014	The aims of the present work were, therefore, (1) to characterize and quantify the motor differences between PIGD and TD subtypes (in the lab and in the home-environment) and (2) to explore the association between motor symptoms and the PIGD score, and (3) to propose a modified classification scheme based on our findings	Idiopathic PD PIGD	31	64.95 ± 7.71	5.69 ± 3.68	38.74 ± 10.48	x	x	x	OFF	581.9 ± 335.9	X	X	X	si	triaxial accelerometer	DynaPort Hybrid	Lower back	IWALK	Self Selected	30	ns	n	82.83 ± 27.29	ns	100	x	x	x	x	x	x	x	NR	x	x	x	x	50 (33–112)	x	0.90 ± 0.27
39	Observational	Herman, 2014	The aims of the present work were, therefore, (1) to characterize and quantify the motor differences between PIGD and TD subtypes (in the lab and in the home-environment) and (2) to explore the association between motor symptoms and the PIGD score, and (3) to propose a modified classification scheme based on our findings	Idiopathic PD PIGD	31	64.95 ± 7.71	5.69 ± 3.68	33.29 ± 9.55	x	x	x	ON	581.9 ± 335.9	X	X	X	X	triaxial accelerometer	DynaPort Hybrid	Lower back	IWALK	Self Selected	30	ns	n	45.01 (33.01–76.01)	ns	100	x	x	x	x	x	x	x	NR	x	x	x	x	33.17 ± 7.10	x	1.06 ± 0.19
39	Observational	Herman, 2014	The aims of the present work were, therefore, (1) to characterize and quantify the motor differences between PIGD and TD subtypes (in the lab and in the home-environment) and (2) to explore the association between motor symptoms and the PIGD score, and (3) to propose a modified classification scheme based on our findings	Idiopathic PD PIGD	31	64.95 ± 7.71	5.69 ± 3.68	33.29 ± 9.55	x	x	x	ON	581.9 ± 335.9	X	X	X	si	triaxial accelerometer	DynaPort Hybrid	Lower back	IWALK	Self Selected	30	ns	n	x	ns	100	x	x	x	x	x	x	x	NR	x	x	x	x	34.32 ± 8.32	x	0.90 ± 0.27
39	Observational	Herman, 2014	The aims of the present work were, therefore, (1) to characterize and quantify the motor differences between PIGD and TD subtypes (in the lab and in the home-environment) and (2) to explore the association between motor symptoms and the PIGD score, and (3) to propose a modified classification scheme based on our findings	Idiopathic PD TD	32	64.64 ± 11.60	5.36 ± 3.15	39.47 ± 12.53	x	x	x	OFF	475.9 ± 289.1	X	X	X	X	triaxial accelerometer	DynaPort Hybrid	Lower back	IWALK	Self Selected	30	ns	n	59.54 ± 11.60	ns	100	x	x	x	x	x	x	x	NR	x	x	x	x	42.38 ± 7.28	x	1.22 ± 0.18
39	Observational	Herman, 2014	The aims of the present work were, therefore, (1) to characterize and quantify the motor differences between PIGD and TD subtypes (in the lab and in the home-environment) and (2) to explore the association between motor symptoms and the PIGD score, and (3) to propose a modified classification scheme based on our findings	Idiopathic PD TD	32	64.64 ± 11.60	5.36 ± 3.15	39.47 ± 12.53	x	x	x	OFF	475.9 ± 289.1	X	X	X	si	triaxial accelerometer	DynaPort Hybrid	Lower back	IWALK	Self Selected	30	ns	n	70.10 ± 21.83	ns	100	x	x	x	x	x	x	x	NR	x	x	x	x	42 (26–74)	x	1.07 ± 0.21
39	Observational	Herman, 2014	The aims of the present work were, therefore, (1) to characterize and quantify the motor differences between PIGD and TD subtypes (in the lab and in the home-environment) and (2) to explore the association between motor symptoms and the PIGD score, and (3) to propose a modified classification scheme based on our findings	Idiopathic PD TD	32	64.64 ± 11.60	5.36 ± 3.15	33.38 ± 11.64	x	x	x	ON	475.9 ± 289.1	X	X	X	X	triaxial accelerometer	DynaPort Hybrid	Lower back	IWALK	Self Selected	30	ns	n	41.51 (33.01–60.01)	ns	100	x	x	x	x	x	x	x	NR	x	x	x	x	28.57 ± 5.07	x	1.22 ± 0.18
39	Observational	Herman, 2014	The aims of the present work were, therefore, (1) to characterize and quantify the motor differences between PIGD and TD subtypes (in the lab and in the home-environment) and (2) to explore the association between motor symptoms and the PIGD score, and (3) to propose a modified classification scheme based on our findings	Idiopathic PD TD	32	64.64 ± 11.60	5.36 ± 3.15	33.38 ± 11.64	x	x	x	ON	475.9 ± 289.1	X	X	X	si	triaxial accelerometer	DynaPort Hybrid	Lower back	IWALK	Self Selected	30	ns	n	x	ns	100	x	x	x	x	x	x	x	NR	x	x	x	x	30.03 ± 6.73	x	1.07 ± 0.21
40	Observational	Herman, 2014	The aims of the present study were the following: (1) to evaluate the relationship between the PIGD and TD scores, and ITUG components; (2) to evaluate functional and cognitive correlates of the ITUG; and (3) to assess which subcomponents of the ITUG differ between the PIGD and TD motor subtypes.	Idiopathic PD PIGD	30	64.65 ± 7.65	5.70 ± 3.68	38.74 ± 10.48	x	x	28.23 ± 2.04	OFF	X	X	X	X	X	triaxial accelerometer	DynaPort Hybrid	Lower back	ITUG	Self Selected	3	ns	y	10.29 ± 3.59	2	100	X	±2	±100	X	±1	±0.0069	X	NR	X	X	X	X			1.06 ± 0.19
40	Observational	Herman, 2014	The aims of the present study were the following: (1) to evaluate the relationship between the PIGD and TD scores, and ITUG components; (2) to evaluate functional and cognitive correlates of the ITUG; and (3) to assess which subcomponents of the ITUG differ between the PIGD and TD motor subtypes.	Idiopathic PD TD	31	64.53 ± 11.77	5.47 ± 3.14	39.47 ± 12.53	x	x	29.0 ± 1.11	OFF	X	X	X	X	X	triaxial accelerometer	DynaPort Hybrid	Lower back	ITUG	Self Selected	3	ns	y	8.62 ± 1.80	2	100	X	±2	±100	X	±1	±0.0069	X	NR	X	X	X	X			1.22 ± 0.18
41	Observational	Caronni, 2025	this study aims to assess if the dual task reduces gait smoothness in Idiopathic PD alongside (and net of) reducing gait speed.	Idiopathic PD	33	71 (67–77)	6 (4–9)	35 (25–45)	x	x	x	ON	x	x	x	x	x	tri-axial accelerometer (16 bit/axes), tri-axial magnetometer (13 bits), and tri-axial gyroscope (16 bit/axes)	BTS GIWALK	Lower back	ITUG	Self Selected	3	ns	y	10.72 (9.77–11.67)	3	100	x	x	x	x	x	x	x	20	zero-lag 4th -order Butterworth	x	x	x			1.24 (1.11–1.36)		0.61 (0.56–0.63)
41	Observational	Caronni, 2025	this study aims to assess if the dual task reduces gait smoothness in Idiopathic PD alongside (and net of) reducing gait speed.	Idiopathic PD	33	71 (67–77)	6 (4–9)	35 (25–45)	x	x	x	ON	x	x	x	x	si	tri-axial accelerometer (16 bit/axes), tri-axial magnetometer (13 bits), and tri-axial gyroscope (16 bit/axes)	BTS GIWALK	Lower back	ITUG	Self Selected	3	ns	y	12.95 (11.66–14.24)	3	100	x	x	x	x	x	x	x	20	zero-lag 4th -order Butterworth	x	x	x			1.24 (1.11–1.36)		0.61 (0.56–0.63)
41	Observational	Caronni, 2025	this study aims to assess if the dual task reduces gait smoothness in Idiopathic PD alongside (and net of) reducing gait speed.	Idiopathic PD	33	71 (67–77)	6 (4–9)	35 (25–45)	x	x	x	ON	x	x	x	x	si	tri-axial accelerometer (16 bit/axes), tri-axial magnetometer (13 bits), and tri-axial gyroscope (16 bit/axes)	BTS GIWALK	Lower back	ITUG	Self Selected	3	ns	y	12.19 (10.72–13.67)	3	100	x	x	x	x	x	x	x	20	zero-lag 4th -order Butterworth	x	x	x			1.24 (1.11–1.36)		0.61 (0.56–0.63)
[truncated: 148 more columns]
