# Supplementary material for: The use of single-point magneto-inertial measurement for gait and dynamic balance assessment of patients with Parkinson’s disease and Parkinsonisms: a systematic review with critical appraisal of clinical applications and quality of reporting
Source: Front Neurol. 2026 Mar 25;17:1758979. doi: 10.3389/fneur.2026.1758979 (PMC13056617; doi:10.3389/fneur.2026.1758979)
Supplement: Supplementary file 3 [file Table_3.XLSX]

## Sheet: CritAppr_Studi 
First Author	Q1	Q2	Q3	Q4	Q5	Q6	Q7	Q8	Q9	Q10	Q11	Q12	Q13	Q14	Q15	Q16	Q17	Q18	Q19	Study Design	Totale	Maximum achievable score	Totale percentuale	TASK	JOURNAL SUBJECT AREA	Total score - study methodology	Maximum achievable score - study methodology	Total score - transferability to clinical practice	Maximum achievable score - transferability to clinical practice	Total score - clinical aspects	Maximum achievable score - clinical aspects	Total score - technical aspects	Maximum achievable score - technical aspects	Total score - assessment protocol	Maximum achievable score - assessment protocol		Totale% - study methodology	Totale% - transferability to clinical practice	Totale% - clinical aspects	Totale% - technical aspects	Totale% - assessment protocol
Beck, 2018	1	1	0.5	0.5	0.5	0	NA	1	0.5	0.5	1	0.5	1	1	1	0	0	1	1	Observational	12	18	0.666667	IWALK	C	3	6	3.5	4	0.5	1	3	4	2	3		50	87.5	50	75	66.6667
Caronni, 2025	0.5	0.5	1	0.5	0.5	0	NA	0.5	1	0.5	1	1	1	1	1	1	1	1	1	Observational	14	18	0.777778	ITUG	C	4	6	3.5	4	0.5	1	3.5	4	2.5	3		66.6667	87.5	50	87.5	83.3333
Castiglia, 2021	1	1	0.5	1	0.5	1	NA	1	0.5	1	0	0.5	1	1	1	1	1	1	1	Observational	15	18	0.833333	IWALK	M	5	6	3.5	4	1	1	4	4	1.5	3		83.3333	87.5	100	100	50
Castiglia, 2022	1	1	0.5	1	1	1	0.5	0.5	0.5	0.5	0.5	1	1	0.5	1	0.5	0.5	1	1	Intervention	14.5	19	0.763158	IWALK	C	5	6	4	4	1.5	2	2.5	4	1.5	3		83.3333	100	75	62.5	50
Castiglia, 2023	1	0.5	0.5	1	1	1	NA	1	0.5	0.5	0.5	1	1	1	1	1	1	1	0.5	Observational	15	18	0.833333	IWALK	M	5.5	6	3	4	1	1	4	4	1.5	3		91.6667	75	100	100	50
Cavallieri, 2023a	1	1	1	1	1	0	NA	0.5	1	0.5	1	0.5	0.5	0.5	0.5	1	1	1	1	Observational	14	18	0.777778	ITUG	M	5	6	3	4	1	1	2.5	4	2.5	3		83.3333	75	100	62.5	83.3333
Cavallieri, 2023b	1	1	1	1	0.5	0	NA	0.5	0.5	0.5	1	0.5	0.5	0.5	0.5	1	1	1	0.5	Observational	12.5	18	0.694444	ITUG	M	4.5	6	2.5	4	1	1	2.5	4	2	3		75	62.5	100	62.5	66.6667
Del Din, 2016	1	0.5	0.5	0.5	0.5	0	NA	1	0.5	0.5	0.5	1	0.5	1	1	1	1	1	0.5	Observational	12.5	18	0.694444	IWALK	M	4	6	2.5	4	0.5	1	4	4	1.5	3		66.6667	62.5	50	100	50
Demonceau, 2015	0.5	0.5	0.5	1	1	0.5	NA	0.5	0.5	1	1	0.5	0.5	1	1	1	0.5	1	0.5	Observational	13	18	0.722222	IWALK	M	4	6	2	4	1	1	3.5	4	2.5	3		66.6667	50	100	87.5	83.3333
Demonceau, 2017	1	1	1	1	0.5	0	1	0.5	0.5	0.5	1	0.5	0	0	1	1	1	1	0.5	Intervention	13	19	0.684211	IWALK	C	4.5	6	2	4	2	2	2.5	4	2	3		75	50	100	62.5	66.6667
Dibilio, 2017	1	1	0.5	1	0	0	NA	0.5	0.5	0	1	0.5	0.5	0.5	1	1	0	1	0.5	Observational	10.5	18	0.583333	ITUG	C	2.5	6	2.5	4	1	1	3	4	1.5	3		41.6667	62.5	100	75	50
Dunne-Willows, 2019	1	1	0.5	0.5	0.5	0	NA	1	1	0.5	0.5	0.5	0	0	1	1	0	1	0.5	Observational	10.5	18	0.583333	IWALK	M	3	6	2	4	0.5	1	3	4	2	3		50	50	50	75	66.6667
Esser, 2011	1	0.5	0.5	0.5	0.5	0	NA	0.5	1	0.5	0	0.5	1	1	1	0	0.5	1	0.5	Observational	10.5	18	0.583333	IWALK	M	3.5	6	2.5	4	0.5	1	2.5	4	1.5	3		58.3333	62.5	50	62.5	50
Esser, 2012	0.5	0.5	0.5	0	0.5	NA	NA	0.5	0.5	0.5	0.5	1	1	1	1	0	0.5	1	1	Observational	10.5	17	0.617647	IWALK	C	3	5	3.5	4	0	1	2.5	4	1.5	3		60	87.5	0	62.5	50
Esser, 2013	0.5	0.5	0	0.5	0.5	0	NA	1	1	0.5	1	0	0.5	1	1	0	1	0.5	0	Observational	9.5	18	0.527778	IWALK	M	2.5	6	1	4	0.5	1	3	4	2.5	3		41.6667	25	50	75	83.3333
Goncalves, 2024	1	1	1	0.5	1	1	NA	0	1	0.5	0.5	0.5	1	1	1	1	1	1	1	Observational	15	18	0.833333	IWALK	M	6	6	3.5	4	0.5	1	3	4	2	3		100	87.5	50	75	66.6667
Grimpampi, 2013	1	0	0.5	0	0	0	NA	0.5	0.5	0.5	0	0.5	0	1	1	0.5	0.5	1	0.5	Observational	8	18	0.444444	IWALK	M	3	6	1	4	0	1	3	4	1	3		50	25	0	75	33.3333
Haertner, 2018	0.5	1	0.5	1	1	0	NA	0	1	0	1	1	1	0	1	1	0	1	1	Observational	12	18	0.666667	ITUG	C	3	6	4	4	1	1	2	4	2	3		50	100	100	50	66.6667
Hatanaka,2016	0.5	1	0.5	0.5	1	0	NA	0.5	0.5	0.5	0.5	0.5	0.5	0	1	0	1	1	0.5	Observational	10	18	0.555556	IWALK	C	4	6	2.5	4	0.5	1	1.5	4	1.5	3		66.6667	62.5	50	37.5	50
Herman, 2014a	1	0.5	0.5	0.5	1	0	NA	0.5	0.5	0.5	1	1	0.5	0.5	1	1	1	1	0.5	Observational	12.5	18	0.694444	IWALK	M	4.5	6	2.5	4	0.5	1	3	4	2	3		75	62.5	50	75	66.6667
Herman, 2014b	1	1	0.5	0.5	1	0	NA	1	1	0.5	0.5	1	1	0.5	1	0	1	1	1	Observational	13.5	18	0.75	ITUG	C	4.5	6	4	4	0.5	1	2.5	4	2	3		75	100	50	62.5	66.6667
Kleiner, 2015	1	1	0.5	1	0.5	0	0.5	1	0.5	0.5	0.5	1	1	0	1	0	0.5	1	0.5	Intervention	12	19	0.631579	IWALK	C	3.5	6	3.5	4	1.5	2	2	4	1.5	3		58.3333	87.5	75	50	50
Kleiner, 2019	1	0.5	0.5	1	1	0	NA	0.5	0.5	0.5	0	1	1	0.5	0.5	1	0.5	1	0.5	Observational	11.5	18	0.638889	ITUG	C	4	6	3	4	1	1	2.5	4	1	3		66.6667	75	100	62.5	33.3333
Liguori, 2021	1	1	0.5	1	0.5	0	NA	0	0.5	0	0.5	0.5	0.5	0	1	0	0.5	1	1	Observational	9.5	18	0.527778	IWALK	M	3.5	6	3	4	1	1	1	4	1	3		58.3333	75	100	25	33.3333
Lowry, 2008	1	1	0.5	0.5	0.5	0	NA	1	1	0.5	0.5	0.5	1	0.5	1	0.5	0	1	1	Observational	12	18	0.666667	IWALK	C	3	6	3.5	4	0.5	1	3	4	2	3		50	87.5	50	75	66.6667
Lowry, 2010	1	1	0.5	0.5	0.5	0	NA	0.5	1	0.5	0	1	0.5	0.5	1	1	1	1	1	Observational	12.5	18	0.694444	IWALK	M	4	6	3.5	4	0.5	1	3	4	1.5	3		66.6667	87.5	50	75	50
Mikami, 2024	1	1	1	0.5	0.5	0	NA	0.5	0.5	0.5	0.5	0.5	0.5	0.5	1	0.5	0.5	1	0.5	Observational	11	18	0.611111	IWALK	C	4	6	2.5	4	0.5	1	2.5	4	1.5	3		66.6667	62.5	50	62.5	50
Mirelman, 2013	1	1	0.5	1	1	0	NA	0	0.5	0.5	1	1	0.5	0.5	1	1	1	1	1	Observational	13.5	18	0.75	IWALK	C	4.5	6	3.5	4	1	1	2.5	4	2	3		75	87.5	100	62.5	66.6667
Mostile, 2023	1	0.5	0.5	0.5	0.5	0	NA	0.5	0.5	0.5	NA	0.5	0	0	1	1	0.5	1	0.5	Observational	9	17	0.529412	ITUG	M	3.5	6	1.5	4	0.5	1	2.5	4	1	2		58.3333	37.5	50	62.5	50
Okuda, 2016	0.5	0.5	0.5	0.5	0.5	0	NA	0.5	0.5	1	0.5	0.5	0.5	0	1	1	0.5	0.5	0.5	Observational	9.5	18	0.527778	IWALK	M	2.5	6	2	4	0.5	1	2.5	4	2	3		41.6667	50	50	62.5	66.6667
Palmerini, 2013	1	1	0.5	0.5	0.5	0	NA	1	1	0.5	0.5	1	0.5	1	1	1	1	1	0.5	Observational	13.5	18	0.75	ITUG	C	4	6	3	4	0.5	1	4	4	2	3		66.6667	75	50	100	66.6667
Pinto, 2019	1	0.5	1	1	0.5	1	NA	1	1	1	0.5	1	1	1	1	1	1	1	1	Observational	16.5	18	0.916667	ITUG	M	5.5	6	3.5	4	1	1	4	4	2.5	3		91.6667	87.5	100	100	83.3333
Putortì, 2021	1	1	1	1	0.5	1	1	0.5	1	0.5	1	1	1	1	1	0	1	1	0.5	Intervention	16	19	0.842105	IWALK	C	5.5	6	3.5	4	2	2	2.5	4	2.5	3		91.6667	87.5	100	62.5	83.3333
Srulijes, 2017	1	0.5	0.5	1	0.5	0	NA	0	0.5	0.5	1	1	0.5	0	1	1	0.5	0.5	0.5	Observational	10.5	18	0.583333	IWALK	C	3	6	2.5	4	1	1	2	4	2	3		50	62.5	100	50	66.6667
van Lummel, 2016	1	0.5	0.5	0.5	0.5	0	NA	0.5	0.5	1	0.5	0.5	1	1	1	1	0.5	1	0.5	Observational	12	18	0.666667	ITUG	C	3.5	6	2.5	4	0.5	1	3.5	4	2	3		58.3333	62.5	0	87.5	66.6667
Vìtečková, 2020	1	0.5	0.5	0.5	0	0	NA	1	1	0.5	0.5	0	0.5	0	1	0.5	1	1	0	Observational	9.5	18	0.527778	IWALK	C	3.5	6	1	4	0.5	1	2.5	4	2	3		58.3333	25	50	62.5	66.6667
Weiss, 2010	0.5	0	0.5	1	0.5	0	NA	1	0.5	0.5	0.5	1	1	0	1	1	1	1	0	Observational	11	18	0.611111	ITUG	M	3.5	6	2	4	1	1	3	4	1.5	3		58.3333	50	100	75	50
Weiss,2019	1	1	0.5	0.5	0.5	0	NA	1	1	1	1	1	1	0.5	1	1	1	1	1	Observational	15	18	0.833333	ITUG	C	4	6	4	4	0.5	1	3.5	4	3	3		66.6667	100	50	87.5	100
Welzel, 2021	1	1	0.5	0.5	1	0	NA	0.5	0.5	0.5	0.5	1	0.5	0.5	1	1	1	1	1	Observational	13	18	0.722222	IWALK	M	4.5	6	3.5	4	0.5	1	3	4	1.5	3		75	87.5	50	75	50
Yang, 2011	0.5	0.5	0.5	0	0.5	0	NA	1	0.5	0.5	0	0.5	0	1	1	0	0	1	0	Observational	7.5	18	0.416667	ITUG	M	2.5	6	1	4	0	1	3	4	1	3		41.6667	25	0	75	33.3333
Zago, 2018	1	0	0.5	0.5	0.5	0	NA	0.5	1	0.5	0	0	1	0.5	1	0.5	1	1	0.5	Observational	10	18	0.555556	IWALK	M	4	6	1.5	4	0.5	1	2.5	4	1.5	3		66.6667	37.5	50	62.5	50
																									C= CLINICAL
																									M= MIXED
